# Supplementary material for: Alterations in LDL and HDL after an ischemic stroke associated with carotid atherosclerosis are reversed after 1 year
Source: J Lipid Res. 2024 Dec 31;66(2):100739. doi: 10.1016/j.jlr.2024.100739 (PMC11815653; doi:10.1016/j.jlr.2024.100739)
Supplement: Raw data Lipidomics [file mmc2.xlsx]

## Sheet: Lipid species % in total 7d
Case	CE 14:0	CE 15:0	CE 15:1	CE 16:0	CE 16:1	CE 17:0	CE 17:1	CE 18:0	CE 18:1	CE 18:2	CE 18:3	CE 20:0	CE 20:1	CE 20:2	CE 20:3	CE 20:4	CE 20:5	CE 22:5	CE 22:6	Cer 34:1;2	Cer 40:1;2	Cer 41:1;2	Cer 42:1;2	Cer 42:2;2	Cer 43:1;2	HexCer 34:1;2	HexCer 42:1;2	HexCer 42:2;2	LPC 16:0	LPC 18:0	PC 28:1	PC 30:0	PC 30:1	PC 31:0	PC 31:1	PC 32:0	PC 32:1	PC 32:2	PC 33:0	PC 33:1	PC 33:2	PC 33:3	PC 34:0	PC 34:1	PC 34:2	PC 34:3	PC 34:4	PC 35:0	PC 35:1
10	0.29	0.11	0.03	4.24	2.01	0.15	0.21	0.16	13.81	29.86	1.16	0.15	0.06	0.06	0.89	7.88	0.87	0.06	0.76	0.03	0.04	0.05	0.15	0.12	0.02	0.02		0.04		0.07	0.01	0.01		0.08	0.04	0.21	0.17	0.03	0.04	0.15	0.14	0.1	0.11	3.04	3.3	0.13	0.08	0.03	0.09
11
15
18	0.44	0.14	0.14	1.34	1.9		0.26	0.04	10.35	36.4	1.86			0.11	0.6	11.88	0.83	0.21	1.46	0.02	0.03	0.04	0.11	0.06	0.01	0.02	0.01	0.02	0.07	0.09				0.07	0.06	0.21	0.07	0.03	0.03	0.1	0.12	0.07		1.84	4.4	0.11	0.05	0.02	0.06
23	0.32	0.11		7.13	3	0.13	0.25	0.08	16.29	26.25	1.07			0.05	0.98	8.54	0.91	0.14	1.21	0.02	0.03	0.03	0.06	0.07	0.02	0.02	0.02	0.02	0.1	0.08	0.01	0.01	0.11	0.06	0.05	0.25	0.24	0.05	0.04	0.12	0.08	0.05	0.18	3.21	2.91	0.07		0.02	0.09
27	0.28	0.13		5.95	1.78	0.13	0.29	0.15	13.08	37.75	0.97	0.1	0.05	0.06	0.75	6.96	0.64	0.06	0.89	0.02	0.03	0.04	0.1	0.06	0.02	0.02	0.02	0.01	0.12	0.13			0.09	0.08	0.04	0.24	0.12	0.03	0.03	0.13	0.12	0.07	0.07	2.14	3.26	0.09	0.03	0.03	0.06
28	0.31	0.15	0.18	5.31	2.21		0.19	0.13	12.21	28.97	0.76			0.09	0.88	8.47	0.31	0.08	0.69	0.03	0.07	0.04	0.14	0.11		0.03		0.02	0.14	0.13	0.03		0.16	0.09	0.05	0.25	0.3	0.04	0.04	0.13	0.1	0.08	0.23	3.7	4.42	0.1		0.05	0.09
31	0.25	0.18		5.98	2.47	0.15	0.26	0.13	13.9	25.68	1.46	0.03	0.05	0.05	1.02	11.75	1.35	0.1	1.18	0.02	0.03	0.03	0.07	0.04			0.02	0.02	0.18	0.19	0	0.01	0.05	0.05	0.04	0.18	0.22	0.03	0.04	0.12	0.08	0.06	0.1	2.86	2.51	0.11	0.02	0.03	0.1
32	0.15	0.14		6.3	1.01	0.13	0.16	0.2	9.77	26.9	0.63	0.22	0.05	0.05	0.42	8.16	0.36	0.08	0.73	0.02	0.04	0.04	0.15	0.09	0.02	0.02		0.02	0.22	0.17	0.01		0.07	0.06	0.04	0.23	0.05	0.05	0.03	0.09	0.09	0.05	0.1	2.99	4.79	0.09	0	0.02	0.07
38	0.26	0.18	0.06	6.36	1.7	0.1	0.21	0.24	13.52	29.28	1.13	0.16	0.05	0.04	0.87	10.27	0.86	0.07	0.92	0.02	0.03	0.03	0.09	0.07	0.02	0.02	0.02	0.02	0.2	0.28	0.02	0	0.13	0.06	0.04	0.23	0.15	0.04	0.03	0.14	0.11	0.07	0.19	2.46	2.59	0.12	0.04	0.02	0.09
41	0.38		0.14	5.49	4.6		0.21	0.02	14.74	24.11	1.19				0.71	6.45	0.46	0.14	0.49	0.03	0.05	0.05	0.12	0.08		0.03	0.03	0.03	0.17	0.09	0.04	0.07	0.19	0.06	0.07	0.33	0.58	0.08	0.03	0.12	0.1	0.09	0.3	5	4.59	0.14	0.06	0.04	0.1
42	0.21	0.16		4.82	2.51	0.1	0.18	0.1	11.93	26.45	1.71		0.04	0.04	0.49	9.33	0.53	0.1	0.76	0.03	0.04	0.03	0.11	0.09	0.01	0.03	0.02	0.02	0.15	0.17	0.01			0.08	0.03	0.21	0.15	0.03	0.03	0.12	0.07	0.09	0.02	2.8	3.75	0.14	0.01	0.01	0.09
43
45	0.2	0.1		4.5	1.39	0.09	0.16	0.12	10.82	38.3	0.8	0.04		0.05	0.88	10.57	0.61	0.13	1.59		0.05	0.05	0.15	0.09		0.02			0.08	0.14	0	0		0.06	0.02	0.13	0.06			0.07	0.07	0.05	0.01	1.61	3.54	0.09	0.01	0.04	0.02
48	0.29	0.1		5.24	1.11	0.13	0.17	0.22	11.31	28.53	1.09		0.07	0.03	0.7	9.65	0.38	0.1	0.62	0.04	0.09	0.07	0.24	0.09	0.04	0.05		0.03	0.26	0.26	0.04		0.03	0.07	0.03	0.22	0.16	0.02	0.05	0.11	0.16	0.12	0.09	2.91	3.57	0.13	0.06	0.03	0.11
49	0.29	0.14		7.17	1.29	0.19	0.19	0.22	13.03	36.96	1.01	0.1	0.08	0.06	0.69	11.88	0.82	0.12	0.98		0.05	0.06	0.14	0.11	0.03					0.08	0.03		0.14	0.04	0.06	0.2	0.08	0.02	0.03	0.1	0.12	0.05	0.14	1.88	2.35	0.11		0.02	0.1
51	0.16	0.07		3.43	1.59	0.07	0.12	0.04	10.79	23.22	0.57			0.04	0.56	6.98	1.01	0.06	0.87	0.05	0.1	0.07	0.22	0.16	0.03			0.04	0.2	0.29	0.05	0.05	0.23	0.11	0.08	0.47	0.29	0.09	0.06	0.16	0.21	0.12	0.28	4.51	7.49	0.19	0.1	0.02	0.09
53	0.31	0.13		6.55	1.25	0.18	0.28	0.33	13.02	35.24	0.93	0.07	0.07	0.08	1.02	11.64	0.98	0.09	1.26		0.04	0.07	0.15	0.08					0.06		0		0.01	0.05	0.03	0.17	0.09	0.03	0.04	0.1	0.1	0.07	0.08	1.33	2.58	0.08	0.13	0.05	0.07
55	0.39	0.19		6.01	1.48	0.16	0.28	0.29	12.06	42.38	1.14	0.05	0.07	0.06	1.3	9.35	0.7	0.1	0.86	0.01	0.03	0.02	0.09	0.03	0.01		0.01	0.01	0.09	0.11	0		0.04	0.04	0.03	0.14	0.08	0.03	0.02	0.06	0.08	0.04	0.09	1.54	3.2	0.06	0	0.02	0.05
59	0.35	0.14		5.75	1.33	0.22	0.23	0.3	12.34	37.86	1.17		0.05	0.05	1.08	12.07	1.38	0.13	1.14	0.02	0.04	0.04	0.1	0.07						0.11	0			0.06	0.05	0.14	0.08	0.01	0.03	0.1	0.11	0.07	0.04	1.49	2.41	0.07	0.02	0.03	0.06
60	0.31	0.16		5.58	1.53	0.13	0.23	0.35	12.9	32.5	1.16		0.04	0.04	0.8	12.76	1.16	0.08	1.12		0.04	0.06	0.14	0.08	0.02			0.02	0.07	0.08	0.02		0.05	0.08	0.04	0.18	0.09	0.03	0.02	0.1	0.1	0.07	0.08	2.09	2.48	0.09	0.06	0.02	0.09
61
62	0.31	0.12		5.68	1.4	0.1	0.18	0.23	11.84	30.26	0.89	0.08		0.05	0.57	9.44	0.78	0.1	1.14	0.03	0.05	0.08	0.13	0.1	0.02	0.02	0.03		0.17	0.09		0.03	0.03	0.09	0.06	0.32	0.17	0.06	0.04	0.1	0.09	0.05	0.1	3.27	4.14	0.11	0.02	0.04	0.09
65
67	0.21	0.13		5.44	1.16	0.12	0.16	0.2	12.9	35.56	0.85		0.05	0.06	0.57	9.4	0.8	0.09	0.8		0.07	0.11	0.21	0.11							0.01	0		0.06	0.06	0.2	0.14	0.09	0.03	0.11	0.14	0.09	0.12	2.34	3.84	0.14	0.04		0.1
68	0.31	0.25	0.18	6.65	1.72	0.24	0.26	0.49	12.74	33.41	1.25				0.9	9.94	1.09	0.19	0.91		0.02	0.02	0.06	0.03					0.11	0.1				0.03	0.02	0.12	0.06	0.01	0.02	0.06	0.11	0.09		1.88	3.79	0.1	0.06	0.02	0.06
69
70	0.36	0.15		6.77	1.65	0.11	0.22	0.17	13.78	29.75	1.63			0.04	0.8	11.79	1.6	0.11	1.21		0.06	0.06	0.18	0.1		0.02	0.03		0.07	0.06		0		0.05	0.05	0.18	0.11	0.03	0.02	0.08	0.12	0.08	0.05	1.67	2.12	0.07	0.08		0.07
72
74
87	0.4	0.14	0.21	4.7	1.48	0.15	0.21	0.41	8.21	42.07	0.92	0.12		0.05	0.75	6.9	0.34	0.15	0.69		0.04		0.11	0.06			0.02		0.17	0.22	0.01	0.02		0.09	0.03	0.24	0.21	0.05	0.03	0.1	0.1	0.06		2.38	4.73	0.15	0.07	0.02	0.04
88	0.27	0.11		5.37	1.48	0.17	0.16	0.23	15.01	35.97	0.98	0.04	0.04	0.06	0.89	9.26	0.85	0.09	1.12	0.03	0.04	0.05	0.08	0.05		0.02	0.02	0.02	0.12	0.08	0.02			0.05	0.06	0.19	0.04	0.02	0.04	0.1	0.08	0.06		2.17	3.09	0.1	0.02	0.02	0.08
90	0.44	0.16	0.1	7.13	1.99		0.2	0.37	11.6	33.26	2	0.13		0.07	1.22	9.14	1.35	0.13	1.05		0.05	0.05	0.15	0.05					0.08	0.13	0.02	0.05	0.04	0.05	0.04	0.19	0.13	0.05	0.04	0.08	0.09	0.07	0.12	2	3.41	0.14	0.01	0.03	0.07
92	0.27	0.11		5.7	2.32	0.11	0.18	0.19	11.6	23.47	0.93	0.07	0.04	0.04	0.73	9.01	0.86	0.08	0.91	0.03	0.05	0.02	0.12	0.1	0.01	0.03	0.01	0.01	0.09	0.08	0.02			0.09	0.06	0.26	0.19	0.03	0.06	0.13	0.1	0.07	0	3.68	3.4	0.12	0.02	0.04	0.05
94	0.54	0.19		7.06	1.88	0.14	0.19	0.36	11.07	27.93	1.55	0.06	0.05	0.06	0.63	11.53	0.92	0.09	0.83	0.02	0.05	0.05	0.13	0.06	0.03		0.02		0.08	0.16	0.02	0.04	0.07	0.08	0.05	0.26	0.2	0.06	0.04	0.17	0.13	0.07	0.14	2.65	3.16	0.13	0.11	0.04	0.1
97
99	0.61	0.32	0.17	10.47	1.75	0.23	0.27	0.61	9.18	33.62	0.87				1.19	8.81	0.85	0.13	1.11	0.02		0.03	0.11	0.07		0.03								0.08	0.05	0.18	0.1	0.02	0.04	0.09	0.09	0.06	0.02	1.91	3.25	0.14	0.02	0.03	0.07
19	0.21	0.16		5.14	1.48	0.15	0.18	0.07	12.55	35.79	0.66	0.05	0.05	0.06	0.77	8.75	0.87	0.07	1.26	0.03	0.04	0.05	0.09	0.08	0.02	0.02	0.02	0.02	0.12	0.11				0.06	0.03	0.22	0.09	0.01	0.03	0.11	0.09	0.07		1.83	3.81	0.07	0.03	0.01	0.07
21	0.29	0.13		5.24	1.53	0.05	0.16	0.32	12.44	37.33	0.88		0.05	0.05	1.31	8.16	0.55	0.09	0.93		0.03	0.03	0.09	0.06	0.01	0.02	0.02	0.02	0.07	0.08				0.08	0.04	0.19	0.05		0.03	0.09	0.09	0.06		1.83	3.73	0.07	0.02	0.02	0.04
22	0.39	0.15	0.09	7	1.43	0.2	0.22	0.24	10.59	33.98	1.27		0.07	0.07	0.99	7.87	0.91	0.13	1.08	0.03	0.05	0.06	0.18	0.09	0.03		0.04	0.03	0.1	0.14	0.02	0.04	0.03	0.11	0.07	0.28	0.15	0.03	0.04	0.13	0.2	0.1	0.13	2.1	3.68	0.11	0.03	0.04	0.1
24
26	0.42	0.17		4.97	1.78	0.13	0.2	0.32	9.21	38.8	1.11		0.09	0.07	0.66	7.71	0.47	0.08	0.73	0.02	0.03	0.03	0.07	0.05		0.02	0.03	0.03	0.14	0.18	0.01	0.01	0.04	0.08	0.05	0.22	0.17	0.05	0.03	0.09	0.11	0.08	0.08	2.02	4.62	0.12	0.31	0.02	0.07
30	0.25	0.13		5.24	1.25	0.2	0.18	0.14	13.49	31.32	1.09			0.07	0.54	7.88	0.7	0.08	0.86	0.03	0.07	0.1	0.17	0.13	0.03				0.1	0.09	0.01		0	0.06	0.06	0.21	0.13	0.03	0.03	0.1	0.11	0.09	0.02	3.05	3.76	0.12	0.01	0.03	0.05
44
46	0.71	0.31	0.15	7.23	3.08	0.28	0.44	0.38	13.86	27.72	2.62	0.1		0.11	1.12	9.2	0.7	0.18	0.73	0.04	0.06	0.08	0.19	0.12					0.17	0.18	0.02	0.06	0.16	0.09	0.06	0.25	0.28	0.07	0.05	0.2	0.24	0.12	0.2	2.86	3.28	0.22	0.05	0.02	0.15
47	0.44	0.13	0.05	5.28	3.14	0.16	0.26	0.07	15.23	30.75	2.56	0.03	0.04	0.03	1.36	8.74	1.41	0.12	1.02	0.01	0.03	0.04	0.08	0.06		0.01	0.01	0.01	0.11	0.13				0.05	0.04	0.15	0.15	0.02	0.03	0.08	0.11	0.06		2.72	2.27	0.11	0.02	0.02	0.06
50	0.62	0.26	0.05	6.75	1.86	0.24	0.32	0.43	11.01	36.68	1.19			0.05	0.72	12.23	0.79	0.11	0.9	0.03	0.05	0.06	0.21	0.11					0.06	0.06	0	0.03		0.07	0.05	0.19	0.18	0.06	0.04	0.09	0.11	0.06	0.09	1.69	3.03	0.14	0	0.03	0.09
52	0.17	0.13		7.17	0.95	0.18	0.22	0.12	15.17	36.97	0.67	0.07		0.05	0.33	8.46	0.81	0.11	1.28	0.03	0.04	0.03	0.13	0.07		0.02		0.02	0.14	0.11	0.01	0.02	0.13	0.06	0.05	0.21	0.11	0.03	0.03	0.12	0.12	0.08	0.18	2.4	3.25	0.07	0.04	0.02	0.12
54	0.24	0.13		5.24	1.61	0.17	0.22	0.17	12.41	34.76	1.21		0.04	0.06	0.85	14.07	1.01	0.11	1.21	0.03	0.06	0.04	0.18	0.07						0.08	0.01		0.05	0.05	0.04	0.15	0.07	0.02	0.02	0.06	0.08	0.09	0.05	1.76	2.46	0.09	0.03	0.03	0.06
56	0.44	0.19		5.64	2.25	0.15	0.23	0.13	14.74	40.91	1.38			0.09	0.82	8.26	1.58	0.09	1.28	0.02	0.05	0.04	0.12	0.07	0.02		0.02		0.07	0.09	0.01	0.02		0.05	0.04	0.14	0.12	0.01	0.03	0.08	0.11	0.09	0.08	1.77	2.49	0.08	0.04	0.02	0.04
58	0.27	0.12	0.19	3.34	1.62	0.19	0.19	0.18	11.43	29.19	1.02	0.45			0.9	8.59	1.02	0.1	0.95	0.03	0.04	0.07	0.18	0.08				0.04	0.12	0.17	0.03	0.01	0.03	0.09	0.09	0.23	0.09	0.06	0.05	0.11	0.14	0.08	0.01	2.94	4.78	0.12	0.1	0.04	0.11
63	0.24	0.1	0.15	4.64	2.53	0.11	0.22	0.15	14.7	32.58	0.69		0.11	0.08	0.61	7.7	0.35	0.17	1.01	0.02	0.05	0.05	0.14	0.04				0.03	0.24	0.18	0.03	0.03	0.2	0.08	0.08	0.35	0.28	0.07	0.03	0.17	0.14	0.1	0.31	4.31	4.61	0.12	0.06	0.04	0.11
66	0.38	0.2		4.77	1.82	0.17	0.27	0.22	13.57	37.41	1.28		0.07	0.04	0.92	11.81	0.82	0.13	1.14	0.03	0.04	0.04	0.13	0.06	0.02				0.06	0.1	0.01			0.04	0	0.12	0.05	0.02	0.03	0.07	0.1	0.07	0.04	1.45	2.48	0.1	0.03		0.08
73	0.31	0.13		4.38	1.68	0.18	0.2	0.4	12.03	41.93	1.23			0.05	0.69	10.71	0.97	0.14	0.99		0.03	0.03	0.12	0.08			0.02		0.08	0.08	0.01	0.01	0.07	0.03	0.04	0.15	0.11	0.04	0.02	0.09	0.1	0.09	0.08	1.54	3.14	0.09	0.03	0.02	0.05
82
83	0.32	0.38	0.27	7.75	2.04	0.14	0.26	0.26	14.47	30.14	1.25				0.84	8.87	1.44	0.11	1.13	0.02	0.04	0.05	0.12	0.07	0.03		0.03	0.03	0.12	0.17	0.01		0.06	0.06	0.05	0.26	0.12	0.03	0.04	0.15	0.15	0.11	0.09	2.89	3.25	0.14	0.02	0.03	0.07
84	0.31	0.21	0.13	5.17	2.32	0.33	0.53	0.36	14.82	25.74	1.15		0.1	0.07	0.63	5.4	5.03	0.12	1.34		0.06	0.06	0.17	0.12	0.02				0.1	0.11	0.04			0.08	0.07	0.19	0.14	0.03	0.07	0.12	0.14	0.08	0.14	3.16	3.46	0.15	0.01	0.05	0.16
85
86	0.33	0.22		4.86	1.36	0.13	0.26	0.2	13.68	32.36	1.3		0.07	0.08	0.85	6.78	2.33	0.09	1.06	0.02		0.04	0.09	0.08	0.02					0.16		0.01		0.06	0.05	0.18	0.11	0.03	0.05	0.11	0.14	0.11	0.06	1.88	2.36	0.09	0.04	0.05	0.08
89	0.25	0.07	0.11	6	1.23	0.16	0.19	0.22	12.98	29.23	0.97			0.08	0.83	8.91	0.64	0.15	1.07	0.02	0.06	0.07	0.26	0.11	0.02	0.02		0.02		0.13	0.03	0	0.14	0.11	0.05	0.22	0.12	0.04	0.01	0.11	0.1	0.09	0.18	2.45	3.97	0.09	0.03		0.1
91	0.35		0.41	9.47	1.31	0.26	0.34	0.47	11.64	28.29	1.17				0.94	8.82	1.43		1.38				0.12	0.08				0.04		0.15		0.01	0.17	0.1	0.06	0.2	0.08	0.05	0.08	0.07	0.14	0.15	0.14	2.18	3.9	0.19		0.03	0.11
93	0.21	0.1		6.17	1.53	0.1	0.18	0.2	12.05	36.33	1.01		0.04	0.09	0.94	10.32	0.8	0.1	1.58	0.03	0.04	0.04	0.12	0.08	0.02	0.03	0.01	0.02	0.08	0.13	0.02	0.03	0.04	0.06	0.05	0.26	0.08	0.03	0.03	0.14	0.1	0.07	0.11	1.95	2.79	0.08	0.07	0.02	0.08
95
96
13C	0.36	0.13	0.07	6.08	2.29	0.15	0.22	0.14	14.51	33.72	1.88	0.04	0.05	0.05	0.69	9.56	0.56	0.14	0.68	0.01	0.03	0.03	0.1	0.04	0.02	0.02	0.02	0.02	0.13	0.14	0.02	0	0.07	0.08	0.04	0.25	0.12	0.03	0.04	0.13	0.13	0.09	0.12	2.74	3.34	0.09	0.01	0.01	0.06
16C	0.29	0.13	0.05	4.43	1.33	0.11	0.24	0.22	11.7	39.05	1.06	0.08	0.06	0.05	0.69	6.79	1.11	0.1	0.79	0.01	0.04		0.15	0.06	0.02	0.02	0.02	0.02	0.14	0.15	0.01	0.03	0.04	0.07	0.06	0.22	0.14	0.04	0.04	0.13	0.15	0.1	0.14	2.45	4.29	0.09	0.03	0.02	0.09
17C
20C	0.37	0.17	0.08	7.39	1.37	0.19	0.22	0.33	12.2	38.25	1.19	0.13	0.05	0.07	0.78	6.75	1.28	0.11	0.76		0.03	0.03	0.1	0.04	0.02	0.01	0.01		0.18	0.17	0.01	0.01	0.01	0.06	0.04	0.19	0.07	0.03	0.03	0.09	0.16	0.09	0.12	2.12	3.66	0.13	0	0.02	0.07
23C
24C	0.71	0.25	0.09	5.02	1.7	0.19	0.29	0.45	12.92	41.24	0.99	0.06	0.07	0.08	0.73	6.9	0.52	0.12	0.65	0.01	0.04	0.04	0.11	0.04		0.02	0.02	0.02	0.14	0.18	0.03	0.03	0.14	0.07	0.04	0.22	0.13	0.06	0.03	0.1	0.1	0.08	0.2	2.42	4.27	0.1	0.01	0.01	0.07
25C
26C
27C	0.2	0.18	0.3	8.38	1.32		0.26	0.38	13.58	28.27	0.99				0.88	10.26	0.91	0.19	1.11	0.02	0.04	0.04	0.09	0.08	0.02	0.02		0.02	0.11	0.12		0	0.05	0.07	0.03	0.27	0.14	0.02	0.04	0.14	0.09	0.05	0.17	3.24	3.59	0.09	0	0.02	0.08
28C	0.33	0.15	0.08	5.98	1.62	0.12	0.23	0.32	15.39	37.41	1		0.05	0.05	0.74	4.88	1.26	0.08	0.75	0.02	0.04	0.04	0.13	0.04	0.02	0.02	0.02	0.02	0.12	0.22	0.03	0.01	0.13	0.06	0.04	0.18	0.09	0.05	0.03	0.1	0.12	0.06	0.17	2.57	4.31	0.11		0.02	0.08
29C	0.28	0.22	0.14	9.06	1.38	0.22	0.3	0.39	10.58	38.63	0.9				0.64	5.54	1.36	0.14	1.22	0.02	0.03	0.04	0.13	0.05	0.02	0.02	0.02	0.02	0.11	0.12				0.06	0.04	0.25	0.08	0.03	0.03	0.1	0.13	0.11	0.02	2.2	4.64	0.12	0.01	0.02	0.07
30C	0.45	0.17	0.15	6.69	2.09		0.17	0.36	9.14	39.46	1.26			0.1	0.85	6.11	0.6	0.13	0.57		0.07	0.05	0.15	0.03					0.12	0.11		0.01	0.02	0.04	0.03	0.2	0.13	0.05		0.06	0.14	0.1	0.04	2.01	5.59	0.15	0.05	0.03	0.04
31C	0.34	0.16		6.22	1.61	0.2	0.23	0.26	13.26	48.08	1.18		0.24	0.09	0.53	6.38	0.67	0.09	1.05			0.03	0.08			0.02		0.03	0.06	0.09	0.04	0.03	0.18	0.04	0.04	0.12	0.11	0.04	0.03	0.06	0.08	0.06	0.18	1.7	3.22	0.1	0.01	0.02	0.05
32C	0.41	0.11		3.03	1.6	0.1	0.14	0.13	14.28	35.43	1.64	0.48	0.1	0.04	0.72	6.74	0.48	0.09	0.44	0.03	0.07	0.05	0.21	0.07			0.03		0.14	0.2	0.03	0.02	0.04	0.09	0.04	0.26	0.16	0.04	0.05	0.1	0.14	0.1	0.14	2.89	4.1	0.1	0.06	0.05	0.1
33C	0.39	0.21	0.14	5.77	1.35	0.17	0.19	0.19	12.09	39.34	1.18	0.12	0.08		0.78	5.36	0.58	0.1	0.74		0.04	0.04	0.11	0.05					0.17	0.15	0.01			0.07	0.06	0.23	0.08	0.03	0.03	0.1	0.16	0.16	0	2.41	4.76	0.1	0.09	0.06	0.09
34C	0.41	0.13		3.82	2.77	0.1	0.29	0.11	15.99	36.84	3.11	0.25	0.09	0.05	0.69	5.3	0.58	0.09	0.7		0.04	0.05	0.14	0.08	0.02	0.02			0.19	0.21	0.02	0.01		0.06	0.05	0.24	0.15	0.03	0.03	0.08	0.1	0.08		2.47	3.23	0.14		0.03	0.1
18C	0.43		0.23	9.31	2.22		0.26	0.46	14.18	29.84	1.58				1	9.22	0.69	0.15	1.24		0.04		0.15	0.05	0.02				0.11	0.15	0.02	0.03	0.01	0.07	0.05	0.22	0.19	0.01	0.02	0.09	0.14	0.05	0.1	3.48	3.05	0.11	0.01	0.02	0.08
19C
35C
36C	0.5	0.15		4.57	2.09	0.13	0.18	0.1	12.55	40.12	1.78			0.08	0.6	9.41	0.95	0.09	1.13	0.02	0.03	0.05	0.14	0.04	0.02				0.09	0.08		0.03		0.09	0.04	0.15	0.14	0.02	0.03	0.07	0.12	0.09	0	1.76	3.05	0.13	0.07	0.03	0.04
37C	0.37	0.12		4.95	2.54	0.13	0.22	0.19	15.73	34.57	1.63			0.07	1.05	10.62	1.34	0.15	1.27		0.04	0.04	0.1	0.05	0.02				0.07	0.13		0.02		0.04	0.04	0.13	0.1	0.01	0.03	0.08	0.08	0.05		1.89	2.51	0.11		0.02	0.03
38C	0.42	0.17	0.02	6.24	1.9	0.13	0.22	0.36	12.74	42.31	1.17	0.05	0.04	0.03	0.57	9	1.07	0.1	1.04		0.04	0.04	0.1	0.06		0.01			0.06	0.06	0.02	0.04	0.04	0.05	0.03	0.18	0.15	0.05	0.02	0.06	0.09	0.06	0.11	2.08	3.68	0.09	0.01	0.03	0.06
39C	0.24	0.11		3.49	1.37	0.12	0.21	0.09	14.17	43.55	0.91		0.05	0.08	0.63	9.53	1.25	0.09	0.99		0.05	0.04	0.12	0.07				0.01	0.08	0.08	0			0.06	0.03	0.14	0.07	0.01	0.03	0.09	0.11	0.08	0.06	1.56	2.85	0.1	0.02	0.02	0.06
40C	0.56	0.16		3.99	1.91	0.12	0.21	0.06	16.3	39	1.41		0.07	0.06	0.91	7.38	1.35	0.08	0.94	0.02	0.04	0.04	0.09	0.05		0.02	0.02	0.02	0.1	0.13		0.02		0.06	0.04	0.17	0.11	0.02	0.03	0.08	0.11	0.05	0.02	2.21	3.66	0.09	0.04	0.02	0.06
41C	0.28	0.14		4.82	1.34	0.13	0.22	0.22	9.14	38.79	1.25		0.05	0.06	0.7	8.74	0.61	0.11	0.77	0.03	0.04	0.06	0.13	0.06		0.03			0.07	0.11	0.02	0.01		0.06	0.03	0.17	0.05	0.02	0.04	0.05	0.15	0.07	0.07	1.61	3.72	0.13		0.03	0.07
42C	0.29	0.11	0.14	1.92	1.33	0.1	0.18	0.2	10.89	45.65	0.9	0.13	0.04	0.06	0.9	5.63	0.82	0.1	0.89	0.02	0.04	0.05	0.12	0.06		0.02	0.02	0.02	0.21	0.17	0.02	0.01	0.1	0.05	0.06	0.19	0.11	0.05	0.05	0.1	0.14	0.1	0.09	2.11	5.04	0.1	0.02	0.03	0.08
43C	0.47	0.14	0.07	3.45	1.89	0.12	0.27	0.17	16.6	35.91	0.99		0.05	0.07	0.84	6.71	1.11	0.13	0.95	0.03	0.04	0.05	0.13	0.08			0.02	0.03	0.17	0.16		0.04	0.04	0.05	0.05	0.21	0.16	0.05	0.04	0.13	0.11	0.06	0.12	2.74	3.74	0.11	0.08	0.03	0.08
Controls
[truncated: 106 more columns]

## Sheet: Lipid species % in total 1y
Case	CE 14:0	CE 15:0	CE 15:1	CE 16:0	CE 16:1	CE 17:0	CE 17:1	CE 18:0	CE 18:1	CE 18:2	CE 18:3	CE 20:0	CE 20:1	CE 20:2	CE 20:3	CE 20:4	CE 20:5	CE 22:5	CE 22:6	Cer 34:1;2	Cer 40:1;2	Cer 41:1;2	Cer 42:1;2	Cer 42:2;2	Cer 43:1;2	HexCer 34:1;2	HexCer 42:1;2	HexCer 42:2;2	LPC 16:0	LPC 18:0	PC 28:1	PC 30:0	PC 30:1	PC 31:0	PC 31:1	PC 32:0	PC 32:1	PC 32:2	PC 33:0	PC 33:1	PC 33:2	PC 33:3	PC 34:0	PC 34:1	PC 34:2	PC 34:3	PC 34:4	PC 35:0	PC 35:1
10	0.44	0.19	0.16	5.74	2.08	0.23	0.31	0.24	15.96	27.45	1.26			0.06	0.89	10.26	0.8	0.11	0.71	0.03	0.06	0.08	0.2	0.12	0.05	0.02			0.1	0.09	0.02	0	0.14	0.08	0.06	0.27	0.18	0.02	0.04	0.15	0.13	0.06	0.17	2.98	2.96	0.1	0.09	0.05	0.1
11
15
18	0.33	0.2	0.05	6.19	1.39	0.17	0.22	0.23	10.4	34.08	0.89		0.06	0.07	0.57	11.16	0.68	0.13	0.88		0.05	0.07	0.21	0.11	0.03		0.02	0.03	0.1	0.11		0		0.07	0.06	0.24	0.06	0.02	0.05	0.13	0.11	0.1		1.5	3.16	0.12		0.02	0.08
23
27
28
31
32
38
41
42
43
45
48	0.34	0.1		5.66	1.17	0.12	0.17	0.24	13.93	34.56	1.71	0.04	0.04	0.05	0.6	10.67	0.47	0.11	0.48	0.01	0.04	0.04	0.14	0.04	0.02	0.02	0.02	0.02	0.07	0.13	0		0.1	0.05	0.02	0.14	0.07	0.01	0.02	0.08	0.11	0.1	0.18	2.4	2.52	0.09		0.02	0.07
49
51	0.5	0.13		3.9	4.01	0.11	0.27	0	15.95	28.48	2.01		0.05	0.07	1.07	6.47	1.6	0.07	0.75	0.02	0.05	0.02	0.16	0.07	0.02	0.02	0.01	0.01	0.16	0.08	0.01	0.02	0.04	0.05	0.03	0.23	0.33	0.04	0.03	0.1	0.09	0.06	0.17	4.29	3.89	0.15	0.06	0.02	0.06
53
55	0.25	0.11		4.84	1	0.13	0.17	0.49	8.98	44.45	1.25	0.08		0.07	0.99	8.84	0.41	0.1	0.67	0.02	0.05	0.06	0.18	0.06	0.02				0.09	0.16	0.02		0.03	0.05	0.02	0.14	0.06	0.03	0.03	0.08	0.11	0.08	0.02	1.3	3.12	0.08	0.01	0.03	0.02
59	0.4	0.16		5.36	1.83	0.17	0.3	0.21	13.73	34.96	1.47	0.06		0.05	0.9	12.55	0.7	0.07	0.83	0.02	0.05	0.07	0.13	0.08	0.03				0.14	0.2	0.02	0.02		0.07	0.03	0.19	0.1	0.05	0.02	0.1	0.09	0.08	0.02	1.6	2.2	0.08	0.04	0.02	0.05
60	0.28	0.15		5.31	1.69	0.13	0.21	0.22	15.51	34.1	1.27	0.21	0.04	0.07	0.8	12.31	1.01	0.09	0.94	0.02	0.06	0.06	0.17	0.09	0.05	0.03		0.02	0.12	0.09	0.04	0.03	0.08	0.05	0.05	0.18	0.12	0.02	0.03	0.13	0.1	0.07	0.15	2.02	2.34	0.08	0.08	0.01	0.08
61
62
65
67
68	0.39	0.14	0.2	4.46	1.89	0.14	0.23	0.15	12.71	32.64	2.04			0.08	0.87	9.31	1.48	0.11	0.75	0.04	0.05	0.07	0.21	0.1		0.02		0.03		0.11	0.03	0.05	0.06	0.06	0.03	0.22	0.15	0	0.03	0.1	0.15	0.09	0.08	2.51	3.95	0.14		0.03	0.05
69
70
72
74
87
88	0.43			10.68	1.34	0.24	0.2	0.54	16.28	26.85	1.07				0.89	7.26	0.68		0.88		0.06	0.08	0.17	0.11					0.31			0.09	0.2	0.14	0.09	0.28	0.12	0.07		0.15	0.17	0.1	0.29	2.86	3.02	0.15	0.04		0.08
90
92
94
97
99
19	0.37	0.16	0.08	4.32	1.61	0.15	0.22	0.2	10.73	38.38	0.95	0.1	0.04	0.07	1.14	7.62	0.51	0.12	0.92	0.03	0.05	0.05	0.14	0.08	0.03	0.02	0.02	0.01	0.25	0.28	0.02	0.01	0.08	0.07	0.05	0.22	0.13	0.05	0.03	0.1	0.1	0.06	0.17	2.12	4.4	0.11	0.04	0.03	0.11
21	0.34	0.13		6.98	1.17	0.15	0.2	0.2	13.53	30.36	0.83	0.53	0.09	0.05	0.93	10.2	0.44	0.13	0.61	0.02	0.03	0.04	0.09	0.06	0.02	0.02	0.04		0.21	0.14	0	0.01		0.09	0.05	0.22	0.08	0.04	0.03	0.1	0.08	0.06	0.07	2.29	2.72	0.07		0.02	0.1
22
24	0.71	0.24	0.08	7.73	2.02	0.21	0.35	0.31	12.49	31.83	1.34	0.05	0.05	0.06	0.96	7.67	0.86	0.11	0.84		0.04	0.06	0.13	0.08	0.03	0.03	0.03	0.03	0.12	0.15	0.01	0.03		0.07	0.05	0.23	0.15	0.01	0.04	0.12	0.1	0.07		2.22	3.19	0.16		0.03	0.06
26	0.42	0.22	0.15	8.37	1.62		0.14	0.46	8.78	33.23	1.14	0.08			0.66	9.46	0.52	0.14	0.66		0.03	0.02	0.07	0.04			0.02		0.12	0.14	0.02	0.04	0.02	0.07	0.04	0.27	0.15	0.08	0.04	0.09	0.13	0.07	0.1	1.73	4.54	0.15	0.02	0.02	0.07
30	0.44	0.17		5.19	2.25	0.22	0.3	0.16	18.46	38.24	1.63			0.08	0.86	7.45	0.97	0.1	0.81	0.02	0.04	0.05	0.12	0.06	0.02			0.02	0.09	0.09	0	0.03	0.02	0.06	0.02	0.17	0.15	0.04	0.02	0.11	0.09	0.07	0.1	2.65	2.71	0.1	0.02	0.03	0.08
44
46	0.52	0.18	0.05	5.63	2.94	0.21	0.39	0.36	13.47	36.96	2.23	0.09	0.05	0.09	1.01	8.93	1.26	0.12	1	0.02	0.07	0.05		0.07			0.02		0.04	0.08	0	0.01		0.06	0.05	0.15	0.15	0.04	0.03	0.08	0.15	0.08	0.07	1.85	2.6	0.09	0.01	0.02	0.06
47
50
52
54
56	0.37	0.17		5.1	1.94	0.12	0.29	0.2	15.75	42.53	1.55	0.06	0.04	0.08	0.92	6.88	0.6	0.1	0.79	0.02	0.03	0.04	0.1	0.05	0.02	0.01			0.07	0.07		0.01	0.03	0.05	0.03	0.11	0.11	0.04	0.02	0.11	0.09	0.08	0.07	1.91	2.99	0.08	0.01	0.01	0.05
58	0.6	0.22	0.35	6.94	1.61	0.27	0.34	0.6	11.49	34.16	1.5	0.57	0.22		0.64	5.84	1.11		0.57		0.04	0.08	0.13	0.07					0.19	0.23	0.02	0.08	0.19	0.1	0.09	0.23	0.14	0.08		0.14	0.15	0.1	0.15	3.03	4.41	0.17	0.13		0.13
63
66
73
82
83	0.23	0.2	0.19	8.37	1.33	0.19	0.3	0.39	17.73	29.74	1.46	0.6	0.14		0.58	7.27	2.24	0.16	0.78	0.03	0.04	0.04	0.08	0.07					0.23	0.28	0.01	0.01	0.15	0.07	0.06	0.25	0.14	0.04	0.04	0.15	0.16	0.09	0.14	2.71	2.45	0.11	0.04		0.09
84
85
86	0.41	0.12	0.2	3.46	1.15	0.17	0.22	0.13	11.4	45.5	1.4	0.15		0.07	0.76	5.36	0.67	0.1	0.66		0.05	0.06	0.15	0.05				0.02	0.11	0.1	0.02	0.03	0.12	0.06	0.03	0.19	0.14	0.04	0.05	0.1	0.09	0.07	0.18	2.15	4.79	0.15	0.02		0.09
89
91	0.39	0.17		4.22	2.17	0.12	0.29	0.28	13.66	30.67	1.1				0.97	7.49	1.68	0.16	1.42				0.03	0.04					0.21	0.21				0.08	0.04	0.24	0.07	0.01	0.03	0.09	0.11	0.06		2.56	3.31	0.11	0.01	0.03	0.07
93
95
96
13C
16C
17C
20C
23C
24C
25C
26C
27C
28C
29C
30C
31C
32C
33C
34C
18C
19C
35C
36C
37C
38C
39C
40C
41C
42C
43C
[truncated: 106 more columns]
